# Supplementary material for: Rubuspuyumaensis, a new species of Rosaceae from Taiwan
Source: Biodivers Data J. 2024 Jan 25;12:e115431. doi: 10.3897/BDJ.12.e115431 (PMC10835711; doi:10.3897/BDJ.12.e115431)
Supplement: XML Treatment for Rubus puyumaensis [file BDJ.12.e115431-treatment1.xml]

<!DOCTYPE tp:taxon-treatment
  PUBLIC "-//TaxonX//DTD Taxonomic Treatment Publishing DTD v0 20100105//EN" "tax-treatment-NSO.dtd">
<tp:taxon-treatment xmlns:tp="http://www.plazi.org/taxpub"><tp:treatment-meta><mixed-citation publication-type="journal"><person-group><name><surname>Chen</surname><given-names>Po-Hao</given-names></name><name><surname>Huang</surname><given-names>Juinn-Yih</given-names></name><name><surname>Chung</surname><given-names>An-Ching</given-names></name></person-group><article-title><italic><tp:taxon-name><tp:taxon-name-part taxon-name-part-type="genus" reg="Rubus">Rubus</tp:taxon-name-part><tp:taxon-name-part taxon-name-part-type="species" reg="puyumaensis">puyumaensis</tp:taxon-name-part></tp:taxon-name></italic>, a new species of <tp:taxon-name><tp:taxon-name-part taxon-name-part-type="family">Rosaceae</tp:taxon-name-part></tp:taxon-name> from Taiwan</article-title><source>Biodivers Data J</source><day>25</day><month>01</month><year>2024</year><volume>12</volume><pub-id pub-id-type="doi">10.3897/BDJ.12.e115431</pub-id></mixed-citation></tp:treatment-meta><tp:nomenclature><tp:taxon-name>
            <object-id xmlns:xlink="http://www.w3.org/1999/xlink" content-type="arpha" xlink:type="simple">CB4D9E10-58F9-52DA-B652-B584F7A3E528</object-id>
            <tp:taxon-name-part taxon-name-part-type="genus">Rubus</tp:taxon-name-part>
            <tp:taxon-name-part taxon-name-part-type="species">puyumaensis</tp:taxon-name-part>
            <object-id xmlns:xlink="http://www.w3.org/1999/xlink" xlink:type="simple" object-id-type="IPNI">77335215-1</object-id>
          </tp:taxon-name><tp:taxon-authority>J.Y. Huang, P.H. Chen &amp; A.C. Chung</tp:taxon-authority><tp:taxon-status xmlns:xlink="http://www.w3.org/1999/xlink" xlink:type="simple">sp. nov.</tp:taxon-status><tp:nomenclature-citation-list><tp:nomenclature-citation><tp:taxon-name>
                <tp:taxon-name-part taxon-name-part-type="genus" reg="Rubus"/>
                <tp:taxon-name-part taxon-name-part-type="species" reg="puyumaensis"/>
              </tp:taxon-name><comment><italic><tp:taxon-name><tp:taxon-name-part taxon-name-part-type="genus" reg="Rubus">Rubus</tp:taxon-name-part><tp:taxon-name-part taxon-name-part-type="species" reg="howii">howii</tp:taxon-name-part></tp:taxon-name></italic> auct. non Merr. &amp; Chun, Lu and Yang, Taiwania 25: 123. 1980; Huang and Hu, Taiwania 54(4): 294. 2009.</comment></tp:nomenclature-citation><tp:nomenclature-citation><tp:taxon-name>
                <tp:taxon-name-part taxon-name-part-type="genus" reg="Rubus"/>
                <tp:taxon-name-part taxon-name-part-type="species" reg="puyumaensis"/>
              </tp:taxon-name><comment>Previously published illustrations — Lu and Yang (1980: 123, f.2)</comment></tp:nomenclature-citation></tp:nomenclature-citation-list></tp:nomenclature><tp:treatment-sec sec-type="materials"><title>Materials</title><list list-type="alpha-lower" list-content="occurrences"><list-item><p><bold>Type status:</bold> <named-content xmlns:xlink="http://www.w3.org/1999/xlink" content-type="dwc:typeStatus" xlink:type="simple">Holotype</named-content>. <bold>Occurrence:</bold> recordNumber: <named-content xmlns:xlink="http://www.w3.org/1999/xlink" content-type="dwc:recordNumber" xlink:type="simple"><italic>S.Y. Lu 22113</italic></named-content>; recordedBy: <named-content xmlns:xlink="http://www.w3.org/1999/xlink" content-type="dwc:recordedBy" xlink:type="simple"><italic>S.Y. Lu</italic></named-content>; occurrenceID: <named-content xmlns:xlink="http://www.w3.org/1999/xlink" content-type="dwc:occurrenceID" xlink:type="simple">4449CAE1-85F0-5D42-9E7B-EF1545560C83</named-content>; <bold>Taxon:</bold> scientificName: <named-content xmlns:xlink="http://www.w3.org/1999/xlink" content-type="dwc:scientificName" xlink:type="simple"><italic><tp:taxon-name><tp:taxon-name-part taxon-name-part-type="genus" reg="Rubus">Rubus</tp:taxon-name-part><tp:taxon-name-part taxon-name-part-type="species" reg="puyumaensis">puyumaensis</tp:taxon-name-part></tp:taxon-name></italic></named-content>; <bold>Location:</bold> country: <named-content xmlns:xlink="http://www.w3.org/1999/xlink" content-type="dwc:country" xlink:type="simple">Taiwan</named-content>; county: <named-content xmlns:xlink="http://www.w3.org/1999/xlink" content-type="dwc:county" xlink:type="simple">Taitung</named-content>; locality: <named-content xmlns:xlink="http://www.w3.org/1999/xlink" content-type="dwc:locality" xlink:type="simple">Lichia logging tract</named-content>; <bold>Event:</bold> year: <named-content xmlns:xlink="http://www.w3.org/1999/xlink" content-type="dwc:year" xlink:type="simple">1980</named-content>; habitat: <named-content xmlns:xlink="http://www.w3.org/1999/xlink" content-type="dwc:habitat" xlink:type="simple">forest edge</named-content>; <bold>Record Level:</bold> type: <named-content xmlns:xlink="http://www.w3.org/1999/xlink" content-type="dwc:type" xlink:type="simple">specimen</named-content>; institutionCode: <named-content xmlns:xlink="http://www.w3.org/1999/xlink" content-type="dwc:institutionCode" xlink:type="simple">TAIF</named-content>; collectionCode: <named-content xmlns:xlink="http://www.w3.org/1999/xlink" content-type="dwc:collectionCode" xlink:type="simple">TAIF 97606</named-content></p></list-item><list-item><p><bold>Type status:</bold> <named-content xmlns:xlink="http://www.w3.org/1999/xlink" content-type="dwc:typeStatus" xlink:type="simple">Isotype</named-content>. <bold>Occurrence:</bold> recordNumber: <named-content xmlns:xlink="http://www.w3.org/1999/xlink" content-type="dwc:recordNumber" xlink:type="simple"><italic>S.Y. Lu 22113</italic></named-content>; recordedBy: <named-content xmlns:xlink="http://www.w3.org/1999/xlink" content-type="dwc:recordedBy" xlink:type="simple"><italic>S.Y. Lu</italic></named-content>; occurrenceID: <named-content xmlns:xlink="http://www.w3.org/1999/xlink" content-type="dwc:occurrenceID" xlink:type="simple">8055762D-8338-54CD-BB95-0CBECC8A2935</named-content>; <bold>Taxon:</bold> scientificName: <named-content xmlns:xlink="http://www.w3.org/1999/xlink" content-type="dwc:scientificName" xlink:type="simple"><italic><tp:taxon-name><tp:taxon-name-part taxon-name-part-type="genus" reg="Rubus">Rubus</tp:taxon-name-part><tp:taxon-name-part taxon-name-part-type="species" reg="puyumaensis">puyumaensis</tp:taxon-name-part></tp:taxon-name></italic></named-content>; <bold>Location:</bold> country: <named-content xmlns:xlink="http://www.w3.org/1999/xlink" content-type="dwc:country" xlink:type="simple">Taiwan</named-content>; county: <named-content xmlns:xlink="http://www.w3.org/1999/xlink" content-type="dwc:county" xlink:type="simple">Taitung</named-content>; locality: <named-content xmlns:xlink="http://www.w3.org/1999/xlink" content-type="dwc:locality" xlink:type="simple">Lichia logging tract</named-content>; <bold>Event:</bold> year: <named-content xmlns:xlink="http://www.w3.org/1999/xlink" content-type="dwc:year" xlink:type="simple">1980</named-content>; habitat: <named-content xmlns:xlink="http://www.w3.org/1999/xlink" content-type="dwc:habitat" xlink:type="simple">forest edge</named-content>; <bold>Record Level:</bold> type: <named-content xmlns:xlink="http://www.w3.org/1999/xlink" content-type="dwc:type" xlink:type="simple">specimen</named-content>; institutionCode: <named-content xmlns:xlink="http://www.w3.org/1999/xlink" content-type="dwc:institutionCode" xlink:type="simple">TAIF</named-content>; collectionCode: <named-content xmlns:xlink="http://www.w3.org/1999/xlink" content-type="dwc:collectionCode" xlink:type="simple">TAIF 97607</named-content></p></list-item></list></tp:treatment-sec><tp:treatment-sec sec-type="Description"><title>Description</title><p>Climbing shrubs (Fig. <xref ref-type="fig" rid="F10791325">1</xref>A). Young stems with densely light-tan puberulent and sparsely reverse prickles. Leaves simple, alternate, ovate to long-ovate or tri-lobed, 4–8 × 2–5 cm, veins reticulate, base cordate, 3- or 5-nerved (Fig. <xref ref-type="fig" rid="F10791325">1</xref>F), the lower part usually shallowly 2- or 4-lobed, margins serrate, irregularly serrate or slightly undulate, apex acuminate, young leaves usually with purple spots at both surfaces (Fig. <xref ref-type="fig" rid="F10791325">1</xref>B), adaxial surfaces sparsely puberulent (Fig. <xref ref-type="fig" rid="F10791325">1</xref>D), abaxial surfaces white sparsely puberulent to densely tan puberulent (Fig. <xref ref-type="fig" rid="F10791325">1</xref>E); petioles 1–4 cm, white pubescent or densely tan puberulent, with reverse prickles. Stipules deeply and pinnately divided, 6–9 mm long, lobes linear, white or tan puberulent (Fig. <xref ref-type="fig" rid="F10791325">1</xref>C). Racemes 4–6 cm long (Fig. <xref ref-type="fig" rid="F10791325">1</xref>G), terminal or axillary, florets 3–8, pedicels ca. 1–2 cm long, densely white or tan puberulent; bracts deeply and pinnately divided, 6–8 mm long, lobes long-lanceolate; flowers 1.5 cm in diameter (Fig. <xref ref-type="fig" rid="F10791325">1</xref>H), calyx tube cupular, 9–10 mm long, lobes, ovate-lanceolate, 6–7 mm long, apex acuminate, both surfaces white or tan puberulent, reflexed; petals 5, ovate to elliptic, 5–7 × 4–5 mm, base claw-like, apex rounded or obtuse, both surfaces white puberulent; stamens numerous, nearly equal in length with styles; filaments 1–1.2 cm long, pubescent; pistils numerous, ovary ovoid, 2 mm long, puberulent; styles 12–13 mm long, pilose; stigma 1 mm long. Syncarps orange-red to salmon colour in maturity (Fig. <xref ref-type="fig" rid="F10791325">1</xref>I, J), globose, 1.5 cm in diameter.</p><sec sec-type="Additional specimens examined"><title>Additional specimens examined</title><p>TAIWAN: Hualien Co.: Chinshui Farm, <italic>J. Y. Huang 2312</italic> (HAST); Mt. Zhuoxi, <italic>S.W. Chung 14171</italic> (TAIF). Taitung Co.: Taimali, <italic>S.Y. Lu 7211</italic> (TAIF); Lichia logging tract, <italic>J.Y. Huang 2340</italic> (HAST); Yenping Forest Road, <italic>Y.J. Lin 200</italic> (PPI).</p></sec></tp:treatment-sec><tp:treatment-sec sec-type="Diagnosis"><title>Diagnosis</title><p><italic><tp:taxon-name><tp:taxon-name-part taxon-name-part-type="genus" reg="Rubus">Rubus</tp:taxon-name-part><tp:taxon-name-part taxon-name-part-type="species" reg="puyumaensis">puyumaensis</tp:taxon-name-part></tp:taxon-name></italic> morphologically resembles <italic><tp:taxon-name><tp:taxon-name-part taxon-name-part-type="genus" reg="Rubus">R.</tp:taxon-name-part><tp:taxon-name-part taxon-name-part-type="species" reg="howii">howii</tp:taxon-name-part></tp:taxon-name></italic> and <italic><tp:taxon-name><tp:taxon-name-part taxon-name-part-type="genus" reg="Rubus">R.</tp:taxon-name-part><tp:taxon-name-part taxon-name-part-type="species" reg="refractus">refractus</tp:taxon-name-part></tp:taxon-name></italic>. They can be distinguished by the following characteristics (Table <xref ref-type="table" rid="T10791327">1</xref>). The young leaves of <italic><tp:taxon-name><tp:taxon-name-part taxon-name-part-type="genus" reg="Rubus">R.</tp:taxon-name-part><tp:taxon-name-part taxon-name-part-type="species" reg="puyumaensis">puyumaensis</tp:taxon-name-part></tp:taxon-name></italic> are often with purple spots and the other two without. There are underdeveloped lobes at the lower part of leaf in <italic><tp:taxon-name><tp:taxon-name-part taxon-name-part-type="genus" reg="Rubus">R.</tp:taxon-name-part><tp:taxon-name-part taxon-name-part-type="species" reg="howii">howii</tp:taxon-name-part></tp:taxon-name></italic>, with the other two having 2–4 well-developed lobes. The inflorescences have glandular trichomes and with florets arranged loosely in <italic><tp:taxon-name><tp:taxon-name-part taxon-name-part-type="genus" reg="Rubus">R.</tp:taxon-name-part><tp:taxon-name-part taxon-name-part-type="species" reg="refractus">refractus</tp:taxon-name-part></tp:taxon-name></italic>; with the other two having no glandular trichomes and florets not loosely arranged. The length of sepal lobes: <italic><tp:taxon-name><tp:taxon-name-part taxon-name-part-type="genus" reg="Rubus">R.</tp:taxon-name-part><tp:taxon-name-part taxon-name-part-type="species" reg="howii">howii</tp:taxon-name-part></tp:taxon-name></italic> 6–8 mm, <italic><tp:taxon-name><tp:taxon-name-part taxon-name-part-type="genus" reg="Rubus">R.</tp:taxon-name-part><tp:taxon-name-part taxon-name-part-type="species" reg="puyumaensis">puyumaensis</tp:taxon-name-part></tp:taxon-name></italic> 6–7 mm, <italic><tp:taxon-name><tp:taxon-name-part taxon-name-part-type="genus" reg="Rubus">R.</tp:taxon-name-part><tp:taxon-name-part taxon-name-part-type="species" reg="refractus">refractus</tp:taxon-name-part></tp:taxon-name></italic> 7–9 mm. The petal colour is light-tan in <italic><tp:taxon-name><tp:taxon-name-part taxon-name-part-type="genus" reg="Rubus">R.</tp:taxon-name-part><tp:taxon-name-part taxon-name-part-type="species" reg="howii">howii</tp:taxon-name-part></tp:taxon-name></italic>, with the other two being white. The filaments are wide, flat in <italic><tp:taxon-name><tp:taxon-name-part taxon-name-part-type="genus" reg="Rubus">R.</tp:taxon-name-part><tp:taxon-name-part taxon-name-part-type="species" reg="refractus">refractus</tp:taxon-name-part></tp:taxon-name></italic> and narrow, flat in the other two; puberulent in <italic><tp:taxon-name><tp:taxon-name-part taxon-name-part-type="genus" reg="Rubus">R.</tp:taxon-name-part><tp:taxon-name-part taxon-name-part-type="species" reg="puyumaensis">puyumaensis</tp:taxon-name-part></tp:taxon-name></italic> and glabrous in the other two. The lengths of pistils compared to stamens in <italic><tp:taxon-name><tp:taxon-name-part taxon-name-part-type="genus" reg="Rubus">R.</tp:taxon-name-part><tp:taxon-name-part taxon-name-part-type="species" reg="howii">howii</tp:taxon-name-part></tp:taxon-name></italic>, <italic><tp:taxon-name><tp:taxon-name-part taxon-name-part-type="genus" reg="Rubus">R.</tp:taxon-name-part><tp:taxon-name-part taxon-name-part-type="species" reg="puyumaensis">puyumaensis</tp:taxon-name-part></tp:taxon-name></italic> and <italic><tp:taxon-name><tp:taxon-name-part taxon-name-part-type="genus" reg="Rubus">R.</tp:taxon-name-part><tp:taxon-name-part taxon-name-part-type="species" reg="refractus">refractus</tp:taxon-name-part></tp:taxon-name></italic> are slightly longer, as long as and conspicuously longer, respectively.</p></tp:treatment-sec><tp:treatment-sec sec-type="Etymology"><title>Etymology</title><p>The new specific epithet commemorates the Puyuma aborigine, a group of indigenous people mainly settled in south-eastern Taiwan and includes the type locality of <italic><tp:taxon-name><tp:taxon-name-part taxon-name-part-type="genus" reg="Rubus">Rubus</tp:taxon-name-part><tp:taxon-name-part taxon-name-part-type="species" reg="puyumaensis">puyumaensis</tp:taxon-name-part></tp:taxon-name></italic>.</p></tp:treatment-sec><tp:treatment-sec sec-type="Distribution"><title>Distribution</title><p>Endemic to Taiwan, found in forests edge in the eastern part of the island at medium altitudes 800–1500 m.</p><sec sec-type="Vernacular name"><title>Vernacular name</title><p>Bēi Nán Xuán Gōu Zǐ (Chinese pronunciation); 卑南懸鉤子 (Chinese name).</p></sec></tp:treatment-sec><tp:treatment-sec sec-type="Ecology"><title>Ecology</title><p>Flowering season: March to May; fruiting season: May to July.</p></tp:treatment-sec><tp:treatment-sec sec-type="Conservation"><title>Conservation</title><p><italic><tp:taxon-name><tp:taxon-name-part taxon-name-part-type="genus" reg="Rubus">Rubus</tp:taxon-name-part><tp:taxon-name-part taxon-name-part-type="species" reg="puyumaensis">puyumaensis</tp:taxon-name-part></tp:taxon-name></italic> is currently known to be distributed along three forest roads in the eastern part of Taiwan, including Lijia Forest Roads, Wuluh Forest Roads and Changliang Forest Roads. Its wild population consists of fewer than 1000 individuals at the national level. Therefore, based on the IUCN Red List Categories and Criteria (<xref ref-type="bibr" rid="B10790686">IUCN 2019</xref>), the conservation status assigned to <italic><tp:taxon-name><tp:taxon-name-part taxon-name-part-type="genus" reg="Rubus">R.</tp:taxon-name-part><tp:taxon-name-part taxon-name-part-type="species" reg="puyumaensis">puyumaensis</tp:taxon-name-part></tp:taxon-name></italic> is "Nationally Vulnerable" [D1+D2].</p></tp:treatment-sec><tp:treatment-sec><!--Section generated to contain objects referenced in tp:taxon-treatment.--><fig id="F10791325" position="float" orientation="portrait"><object-id xmlns:xlink="http://www.w3.org/1999/xlink" content-type="arpha" xlink:type="simple">08C05A83-AB8F-5B05-B8BB-E77D4728B166</object-id><object-id xmlns:xlink="http://www.w3.org/1999/xlink" content-type="doi" xlink:type="simple">10.3897/BDJ.12.e115431.figure1</object-id><label>Figure 1.</label><caption><p><italic><tp:taxon-name><tp:taxon-name-part taxon-name-part-type="genus" reg="Rubus">Rubus</tp:taxon-name-part><tp:taxon-name-part taxon-name-part-type="species" reg="puyumaensis">puyumaensis</tp:taxon-name-part></tp:taxon-name></italic> J.Y. Huang, P.H. Chen &amp; A.C. Chung. <bold>A</bold> fruiting plant in natural habitat; <bold>B</bold> young leaf; <bold>C</bold> stipule; <bold>D</bold> leaf (adaxial surface); <bold>E</bold> leaf (abaxial surface); <bold>F</bold> leaves 3-lobed on vegetative branches; <bold>G</bold> inflorescence; <bold>H</bold> flower; <bold>I</bold> infructescence; <bold>J</bold> fruits. Photographed by J. Y. Huang.</p></caption><graphic xmlns:xlink="http://www.w3.org/1999/xlink" xlink:href="bdj-12-e115431-g001.jpg" position="float" id="oo_932239.jpg" orientation="portrait" xlink:type="simple"><uri content-type="original_file" xlink:type="simple">https://binary.pensoft.net/fig/932239</uri></graphic></fig><table-wrap id="T10791327" position="float" orientation="portrait"><label>Table 1.</label><caption><p>Diagnostic character differences between <italic><tp:taxon-name><tp:taxon-name-part taxon-name-part-type="genus" reg="Rubus">Rubus</tp:taxon-name-part><tp:taxon-name-part taxon-name-part-type="species" reg="puyumaensis">puyumaensis</tp:taxon-name-part></tp:taxon-name></italic> and its morphologically close relatives <italic><tp:taxon-name><tp:taxon-name-part taxon-name-part-type="genus" reg="Rubus">R.</tp:taxon-name-part><tp:taxon-name-part taxon-name-part-type="species" reg="howii">howii</tp:taxon-name-part></tp:taxon-name></italic> and <italic><tp:taxon-name><tp:taxon-name-part taxon-name-part-type="genus" reg="Rubus">R.</tp:taxon-name-part><tp:taxon-name-part taxon-name-part-type="species" reg="refractus">refractus</tp:taxon-name-part></tp:taxon-name></italic>.</p></caption><table rules="all" border="1"><tbody><tr><td rowspan="1" colspan="1">Species</td><td rowspan="1" colspan="1">
              <italic>
                <tp:taxon-name><tp:taxon-name-part taxon-name-part-type="genus" reg="Rubus">R.</tp:taxon-name-part><tp:taxon-name-part taxon-name-part-type="species" reg="puyumaensis">puyumaensis</tp:taxon-name-part></tp:taxon-name>
              </italic>
            </td><td rowspan="1" colspan="1">
              <italic>
                <tp:taxon-name><tp:taxon-name-part taxon-name-part-type="genus" reg="Rubus">R.</tp:taxon-name-part><tp:taxon-name-part taxon-name-part-type="species" reg="howii">howii</tp:taxon-name-part></tp:taxon-name>
              </italic>
            </td><td rowspan="1" colspan="1">
              <italic>
                <tp:taxon-name><tp:taxon-name-part taxon-name-part-type="genus" reg="Rubus">R.</tp:taxon-name-part><tp:taxon-name-part taxon-name-part-type="species" reg="refractus">refractus</tp:taxon-name-part></tp:taxon-name>
              </italic>
            </td></tr><tr><td rowspan="1" colspan="1">Young leaves</td><td rowspan="1" colspan="1">often with purple spots</td><td rowspan="1" colspan="1">without purple spots</td><td rowspan="1" colspan="1">without purple spots</td></tr><tr><td rowspan="1" colspan="1">Lobes at the lower part of leaf</td><td rowspan="1" colspan="1">2–4, well-developed</td><td rowspan="1" colspan="1">underdeveloped</td><td rowspan="1" colspan="1">2–4, well-developed</td></tr><tr><td rowspan="1" colspan="1">Inflorescences</td><td rowspan="1" colspan="1">without glandular trichomes; florets not loosely arranged</td><td rowspan="1" colspan="1">without glandular trichomes; florets not loosely arranged</td><td rowspan="1" colspan="1">with glandular trichomes; florets loosely arranged</td></tr><tr><td rowspan="1" colspan="1">Sepal lobes</td><td rowspan="1" colspan="1">6–7 mm</td><td rowspan="1" colspan="1">6–8 mm</td><td rowspan="1" colspan="1">7–9 mm</td></tr><tr><td rowspan="1" colspan="1">Petals colour</td><td rowspan="1" colspan="1">white</td><td rowspan="1" colspan="1">light-tan</td><td rowspan="1" colspan="1">white</td></tr><tr><td rowspan="1" colspan="1">Filaments</td><td rowspan="1" colspan="1">narrow and flat, puberulent</td><td rowspan="1" colspan="1">narrow and flat, glabrous</td><td rowspan="1" colspan="1">wide and flat, glabrous</td></tr><tr><td rowspan="1" colspan="1">Length of pistils</td><td rowspan="1" colspan="1">as long as stamens</td><td rowspan="1" colspan="1">slightly longer than stamens</td><td rowspan="1" colspan="1">conspicuously longer than stamens</td></tr></tbody></table></table-wrap></tp:treatment-sec><ref-list><ref id="B10790686"><element-citation xmlns:xlink="http://www.w3.org/1999/xlink" publication-type="book" xlink:type="simple"><person-group person-group-type="author"><name name-style="western"><surname>IUCN</surname></name></person-group><year>2019</year><source>Guidelines for the application of IUCN Red List of ecosystems categories and criteria. Version 14.</source><publisher-name>Prepared by the Standards and Petitions Committee</publisher-name><pub-id pub-id-type="doi">10.2305/iucn.ch.2016.rle.1.en</pub-id></element-citation></ref></ref-list></tp:taxon-treatment>
